# Supplementary material for: Molecular Mapping of Flowering Time Major Genes and QTLs in Chickpea (Cicer arietinum L.)
Source: Front Plant Sci. 2017 Jul 6;8:1140. doi: 10.3389/fpls.2017.01140 (PMC5498527; doi:10.3389/fpls.2017.01140)
Supplement: Supplementary Table 5 — Primer sequences of the markers flanking flowering time QTL regions in four chickpea crosses. [file Table5.XLSX]

## Sheet: Sheet1
Supplementary Table 5. Primer sequences of the markers flanking the flowering time QTL regions in four chickpea crosses
Cross	QTL	Flanking marker name	Forward primer (5'-3')	Reverse primer (5'-3')	SSR repeat motif
ICCV 96029 × CDC Frontier	Qefl1-1	CaM1122	CCAAAGGGGTGAGTTTTTGA	CCCCCTTAATTTCTTTCTCCA	(AG)21
		TR13	CTTATTATTCAACTTCCATTTTGTT	TTTGTAATTTATGA CACATTAATAGTTAG	(TTA)47TCA(TTA)6
	Qefl1-2	GAA47	CACTCCTCATGCCAACTCCT	AAAATGGA ATAGTCGTATGGGG	(GA A)11
		ICCM0192a	GCTGCCCAAATTTTGACATTA	CCGGGGATCAAATTCTTCTT	(TAT)15c(ATT)15
ICC 5810 × CDC Frontier	Qefl2-1	TA122	AATGCTACAAATTATTAAAAACAGTC	AACTTTTAGTGTGCTGA CGA GT	(TAA)28
		TA30	TCATTAAAATTCTATTGTCCTGTCCTT	ATCGTTTTTCTAAACTAAATTGTGCAT	(TAA)18 TA(TAA)19
	Qefl2-2	CaM1358	GATGTGAGTGAAGTGACGTGG	AGAAAAGGAAGACGTTCGCA	(TA)5n(TA)15n(AT)5
		TA142	TGTTAACATTCCCTAATATCAATAACTT	TTCCACAATGTTGTATGTTTTGTAAG	(TTA)15
	Qefl2-3	NCPGR21	TCTACCTCGTTTTTCGTGCC	TTGCTCCTTCAACAAAACCC	(CT)15
		GAA47	CACTCCTCATGCCAACTCCT	AAAATGGA ATAGTCGTATGGGG	(GA A)11
	Qefl2-4	GA6	ATTTTTCTCCGGTGTTGCAC	AAACGA CAGA GA GTGGCGA T	(GA )23
		TA118	ACAAGTCACATGTGTTCTCAATA	GGA AAGGTTAAGA AATTTTACAATAC	(TAA)45
BGD 132 × CDC Frontier	Qefl3-1	CaM1515	GCAATGAGAAGGGAAGGAAA	GCGGAAAACCAATTTACCAA	(AG)5n(TA)18
		TR13	CTTATTATTCAACTTCCATTTTGTT	TTTGTAATTTATGA CACATTAATAGTTAG	(TTA)47TCA(TTA)6
	Qefl3-2	TA142	TGTTAACATTCCCTAATATCAATAACTT	TTCCACAATGTTGTATGTTTTGTAAG	(TTA)15
		TA64	ATATATCGTAACTCATTAATCATCCGC	AAATTGTTGTCATCAAATGGA AAATA	(TAA)39
	Qefl3-3	TA127	AAATTGTAAGA CTCTCATTTTTCTTTATT	TCAAATTAACTACATCATGTCACACAC	(GTT)5(ATT)23
		H1D24	TTTCGGTGAACAAAAACTAACTA	ACGGTTAAATAGATGAGTCAAAA	(TTA)14 TTG (TTA)6
ICC 16641 × CDC Frontier	Qefl4-1	TA14	TGA CTTGCTATTTAGGGA ACA	TGGCTAAAGA CAATTAAAGTT	(TAA)22ATGA (TAA)4T(A)3TGA T(AAT)5ATT(A)3TGA TAATAAAT(GA T)4(TAA)5
		TR44	TTAATATTCAAAAACTCTCTTGTGCAAT	TTTACAACAGCGCTTGTATTTAGTAAG	(TAT)16
